# Supplementary material for: Transcriptome Analysis of Cisplatin, Cannabidiol, and Intermittent Serum Starvation Alone and in Various Combinations on Colorectal Cancer Cells
Source: Int J Mol Sci. 2023 Sep 29;24(19):14743. doi: 10.3390/ijms241914743 (PMC10572413; doi:10.3390/ijms241914743)
Supplement: Supplementary file 1 [file ijms-24-14743-s001.zip]

Archive with 1 entries (1 files):
- ijms-2642649-supplementary.pdf
